# Supplementary material for: The Safety of Dronabinol and Nabilone: A Systematic Review and Meta-Analysis of Clinical Trials
Source: Pharmaceuticals (Basel). 2022 Jan 14;15(1):100. doi: 10.3390/ph15010100 (PMC8778752; doi:10.3390/ph15010100)
Supplement: Supplementary file 1 [file pharmaceuticals-15-00100-s001.zip]

Archive with 1 entries (1 files):
- pharmaceuticals-1526066-supplementary.pdf
